# Supplementary material for: RORα Suppresses Cancer-Associated Inflammation by Repressing Respiratory Complex I-Dependent ROS Generation
Source: Int J Mol Sci. 2021 Oct 1;22(19):10665. doi: 10.3390/ijms221910665 (PMC8509002; doi:10.3390/ijms221910665)
Supplement: Supplementary file 1 [file ijms-22-10665-s001.zip]

Archive with 1 entries (1 files):
- ijms-1366367-supplementary.pdf
